# Supplementary material for: Development of Diagnostic Markers and Applied for Genetic Diversity Study and Population Structure of Bipolaris sorokiniana Associated with Leaf Blight Complex of Wheat
Source: J Fungi (Basel). 2023 Jan 23;9(2):153. doi: 10.3390/jof9020153 (PMC9968152; doi:10.3390/jof9020153)
Supplement: Supplementary file 1 [file jof-09-00153-s001.zip]

Archive with 1 entries (1 files):
- jof-1980944-supplementary.pdf
